# Supplementary material for: Structural Pharmacology of Bufotenine Derivatives in Activating the 5-HT1A Receptor for Therapeutic Potential in Depression and Anxiety
Source: Research (Wash D C). 2025 Dec 23;8:0987. doi: 10.34133/research.0987 (PMC12722636; doi:10.34133/research.0987)
Supplement: Supplementary 1 — Figs. S1 to S10 Tables S1 to S3 [file research.0987.f1.zip]

Archive with 11 entries (11 files):
- 20251019  Supplementary Information.docx
- Fig. S10.tif
- Fig. S8.tif
- Fig. S9.tif
- S Figure1 .tif
- S figure2.tif
- S figure3.tif
- S figure4.tif
- S Figure5 20250915.tif
- S Figure6 20250921.tif
- S Figure7.tif
